# Supplementary material for: Prediction of HF-Related Mortality Risk Using Genetic Risk Score Alone and in Combination With Traditional Risk Factors
Source: Front Cardiovasc Med. 2021 Apr 26;8:634966. doi: 10.3389/fcvm.2021.634966 (PMC8107241; doi:10.3389/fcvm.2021.634966)
Supplement: Supplementary file 2 [file Table_1.XLSX]

## Sheet: Sheet1
Table S1. Differential expression genes.
Gene	adj.P.Val	logFC
SERPINA3	3.78e-70	-2.64
PLA2G2A	1.94e-32	-1.89
FCN3	2.93e-58	-1.79
IL1RL1	1.1e-43	-1.76
MYH6	4.5e-35	-1.58
CD163	3.44e-42	-1.52
SERPINE1	3.17e-17	-1.5
LYVE1	4.83e-35	-1.43
SLCO4A1	1.26e-48	-1.36
VSIG4	9.16e-40	-1.3
CYP4B1	3.12e-24	-1.27
AREG	1.26e-15	-1.25
ADAMTS4	5.87e-31	-1.19
MIR208A	7.3e-20	-1.19
ADAMTS9	1.59e-37	-1.17
AOX1	1.93e-24	-1.17
RNASE2	1.91e-37	-1.16
MGST1	2.62e-19	-1.14
HMGCS2	2.96e-09	-1.13
ANKRD2	2.64e-24	-1.09
METTL7B	1.2e-27	-1.08
MYOT	2.93e-28	-1.07
S100A8	2.04e-15	-1.01
TUBA3D	1.48e-65	-0.995
TUBA3C	1.48e-65	-0.995
C1QTNF1	6.29e-36	-0.994
ANPEP	7.78e-28	-0.992
FCER1G	4.6e-26	-0.987
SGPP2	1.05e-18	-0.985
PI15	8.51e-18	-0.981
FKBP5	4.93e-25	-0.971
LOC285847	4.93e-25	-0.971
ALOX5AP	1.19e-27	-0.97
AQP3	4.69e-37	-0.961
RARRES1	1.98e-22	-0.961
CNN1	2.02e-25	-0.951
CCL2	5.73e-11	-0.948
SPP1	2e-10	-0.948
PTX3	1.71e-11	-0.945
IL1R2	7.72e-22	-0.937
LCN6	4.36e-49	-0.917
GALNT15	5.5e-18	-0.899
SHISA3	1.4e-19	-0.884
GFPT2	1.27e-20	-0.877
LAPTM5	2.34e-23	-0.875
C1orf105	5.31e-24	-0.868
C1orf162	1.02e-30	-0.868
MT1A	7.17e-17	-0.864
TUBA3E	1.6e-43	-0.858
NPTX2	5.68e-42	-0.856
ECRP	3.24e-34	-0.85
SLC11A1	4.07e-26	-0.835
MEDAG	9.59e-18	-0.833
PLIN2	2.1e-26	-0.831
GGT5	8.33e-49	-0.83
CSDC2	6.31e-45	-0.828
CHRDL2	3.68e-16	-0.812
MT1X	3.06e-20	-0.811
TIMP1	2.21e-18	-0.81
CD14	2.17e-17	-0.809
FAM46B	1.32e-36	-0.797
F13A1	1.53e-16	-0.786
MT1M	3.82e-10	-0.779
CTSC	1.74e-17	-0.774
HAS2	3.77e-13	-0.773
ETNK2	1.19e-28	-0.77
SLCO2A1	1.28e-20	-0.766
ADORA3	4.33e-27	-0.761
TMIGD3	4.33e-27	-0.761
TIMP4	2.92e-22	-0.75
S100A9	4.41e-26	-0.749
PLTP	4.13e-19	-0.747
ATP1B3	2.29e-22	-0.741
CCR1	9.37e-20	-0.739
LMCD1	1.72e-14	-0.739
ARG2	2.34e-14	-0.738
VTI1B	2.34e-14	-0.738
SERPINB8	4.77e-21	-0.736
ITGA5	7.63e-23	-0.729
TUBA1C	1.88e-22	-0.728
OSMR	1.79e-28	-0.725
SLC7A1	1.31e-21	-0.724
C15orf59	1.1e-35	-0.722
ETNPPL	4.07e-14	-0.722
GPR4	1.41e-43	-0.721
BCL6	2.83e-40	-0.719
TNC	2.49e-05	-0.718
WNK3	1.33e-34	-0.718
IFI30	1.5e-15	-0.71
C1QB	5.92e-16	-0.708
ALOX5	1.44e-23	-0.704
CPM	1.77e-12	-0.703
LINC00312	2.17e-12	-0.7
EDNRB	2.75e-29	-0.692
KLHL41	1.13e-22	-0.69
THBS1	3.16e-11	-0.689
PNP	1.48e-16	-0.687
CD53	2.42e-15	-0.686
ST6GALNAC3	4.41e-33	-0.683
CHI3L1	1.59e-08	-0.676
GNMT	2.75e-29	-0.676
SEMA4B	3.46e-40	-0.676
TLR2	1.98e-16	-0.676
SAMHD1	5.66e-26	-0.676
TLDC2	5.66e-26	-0.676
FCGR1A	7.03e-09	-0.672
FCGR1B	7.03e-09	-0.672
FCGR1CP	7.03e-09	-0.672
LAD1	1.61e-50	-0.669
FAM83B	2.06e-14	-0.668
HMOX2	9.56e-65	-0.668
P2RX5	5.92e-17	-0.663
HOPX	1.15e-24	-0.658
FPR1	5.87e-23	-0.657
MPP3	7.63e-26	-0.654
TEAD4	1.23e-34	-0.654
ARRDC4	2.7e-20	-0.649
CHL1	2.97e-14	-0.643
SLC2A1	1.68e-27	-0.643
GPSM2	7.99e-19	-0.641
IL18R1	1.4e-28	-0.638
BLM	2.22e-22	-0.635
DUSP13	2.11e-34	-0.634
SLC36A4	4.78e-32	-0.633
CYP4Z1	3.14e-13	-0.63
MRC1	5.32e-24	-0.63
S1PR3	1.19e-48	-0.627
C9orf47	1.19e-48	-0.627
CHDH	1.74e-21	-0.626
PLP2	4e-32	-0.624
CRISPLD2	2.42e-22	-0.62
MID1IP1	6.95e-30	-0.617
FAM155B	2.84e-10	-0.614
C3	6.24e-10	-0.613
CD38	5.46e-22	-0.61
KIAA0040	1.39e-30	-0.608
SH3PXD2B	1.35e-19	-0.608
XRCC4	1.78e-15	-0.607
NT5DC2	1.4e-36	-0.604
STAT3	4.11e-38	-0.604
FURIN	1.56e-50	-0.603
AQP4	1.9e-06	-0.602
IL1R1	3.8e-16	-0.602
C1QC	9.71e-14	-0.601
FCGBP	1.05e-25	-0.601
LPCAT3	8.29e-33	-0.598
NID1	7.25e-35	-0.597
SCGN	7.58e-16	-0.597
SIGLEC9	4.38e-27	-0.597
ADAMTS15	1.38e-24	-0.594
PVR	5.97e-25	-0.586
LCN10	6.52e-38	-0.584
STEAP4	9.32e-17	-0.583
NNMT	1.24e-11	-0.582
BCL3	1.24e-19	-0.581
SULT1B1	4.77e-21	-0.581
CEBPB	3.59e-20	-0.574
USP31	6.61e-40	-0.574
C11orf52	4.78e-32	-0.573
HSPB2-C11orf52	4.78e-32	-0.573
TXNRD1	2.17e-23	-0.57
TMTC1	5.12e-37	-0.567
S100A12	3.62e-06	-0.566
CYBB	1.17e-10	-0.565
MYC	9.64e-10	-0.565
RAB15	1.48e-13	-0.565
CDKN1A	1.09e-14	-0.563
MTHFD2	3.21e-20	-0.563
SLCO5A1	3.99e-15	-0.562
ZDHHC9	1.28e-23	-0.561
NAMPT	2.56e-29	-0.56
ADH1B	4.66e-06	-0.56
CD68	2.55e-12	-0.558
CRHBP	5.18e-19	0.585
SAMD9L	9.28e-26	0.585
ANKRD29	1.67e-27	0.586
APLNR	4.75e-14	0.587
WNT9A	6.16e-12	0.589
SAMD12	6.72e-18	0.59
MYH10	1.51e-30	0.592
DOK5	1.06e-09	0.594
FAP	1.44e-10	0.595
ZNF676	3.32e-16	0.595
FZD7	3.68e-29	0.596
RXRG	4.12e-16	0.597
SESN3	1.98e-22	0.598
EGR1	1.64e-06	0.599
NTM	1.05e-25	0.599
EDA2R	1.19e-15	0.6
KLRC4	5.59e-13	0.6
KLRK1	5.59e-13	0.6
SLN	7.59e-06	0.601
CPXM2	3.13e-16	0.602
CCDC168	1.7e-25	0.603
PIK3IP1	9.9e-24	0.608
CD24	4.84e-05	0.61
CCDC3	1.88e-14	0.611
OGDHL	7.71e-25	0.611
C1QTNF7	2.36e-39	0.612
FBXO40	9.13e-10	0.612
CGNL1	4.01e-20	0.619
RSAD2	9.03e-23	0.625
CXCL14	4.21e-08	0.627
GARNL3	3.66e-34	0.627
MYOC	3.77e-11	0.632
CCDC80	1.38e-13	0.634
NREP	1.26e-18	0.636
NRG1	1.32e-13	0.637
HERC6	4.89e-28	0.638
HSPA2	3.76e-13	0.64
FGF1	2.42e-27	0.642
LIPH	2.5e-27	0.642
MAPK10	1.54e-20	0.644
NUDT7	3.27e-15	0.645
IFIT2	6.98e-34	0.651
HLA-DQA1	1.31e-10	0.662
ITGBL1	3.06e-19	0.664
PODN	1.32e-18	0.664
DIO2	1.61e-22	0.667
KLHL13	1.46e-30	0.667
BTN3A1	3.91e-40	0.668
CCL5	3.74e-20	0.675
PDE1A	1.19e-13	0.682
C10orf71	3.19e-15	0.684
FMO4	1.83e-28	0.684
TXLNGY	3.72e-05	0.685
EDIL3	5.25e-10	0.687
C16orf89	2.63e-31	0.689
METTL21EP	5.06e-12	0.691
MOXD1	1.48e-19	0.693
SNCA	3.41e-26	0.694
KCNN3	1.54e-43	0.695
CREB5	5.41e-34	0.698
MSS51	1.48e-19	0.699
NT5E	4.46e-29	0.701
RNU4-2	4.23e-05	0.703
HMGN2	1.66e-62	0.704
SLC6A1	8.1e-30	0.708
UCHL1	6.8e-15	0.71
FLJ34503	1.38e-09	0.711
ARRDC3	2.54e-34	0.714
ABCG2	6.49e-31	0.718
SVEP1	1.96e-22	0.718
SDSL	1.95e-43	0.721
FGF14	2.47e-32	0.725
EPHX2	1.01e-28	0.727
SLC27A6	1.29e-12	0.728
ANOS1	2.26e-36	0.73
ENAM	1.36e-18	0.733
ZMAT1	4.33e-53	0.733
CXCL10	2.44e-06	0.738
GATM	1.1e-19	0.742
GSTM5	5.85e-20	0.75
LRRC10	5.54e-14	0.762
BEX1	1.61e-18	0.769
KDM5D	6.38e-05	0.778
CTSK	2.73e-25	0.78
CCDC113	1.11e-41	0.784
PROM1	1e-17	0.79
DPT	7.47e-26	0.792
RASL11B	3.25e-21	0.795
PLCE1	9.79e-29	0.796
RPS4Y1	0.000279	0.796
ATRNL1	5.29e-11	0.798
GLT8D2	1.33e-37	0.798
ITIH5	7.72e-46	0.811
ISLR	8.9e-44	0.82
POSTN	2.11e-08	0.821
SULF1	9.27e-24	0.823
MED12L	3.43e-20	0.823
IGSF10	3.43e-20	0.823
THBS4	1.37e-16	0.824
SCUBE2	3.72e-38	0.832
LTBP2	4.41e-18	0.838
LRRC17	7.58e-26	0.861
CHRDL1	5.52e-10	0.867
RGS4	5.72e-20	0.87
SLC16A9	1.24e-40	0.873
TMEM71	2.4e-28	0.877
NEB	2.6e-08	0.878
MFAP4	7.35e-31	0.882
MATN2	8.45e-44	0.883
OLFML1	2.08e-32	0.883
OMD	3.83e-22	0.883
SCN2B	2.22e-43	0.885
STAT4	4.61e-14	0.887
CRYM	9.79e-29	0.888
CRISPLD1	1.29e-30	0.89
TTTY10	3.52e-08	0.892
LINC00670	5.65e-30	0.893
FMOD	1.44e-17	0.895
APPL1	5.44e-11	0.904
ASB14	5.44e-11	0.904
UTY	6.26e-05	0.906
NPR3	6.52e-22	0.909
PLEKHH2	3.03e-33	0.913
DDX3Y	6.42e-05	0.925
GUCA1C	1.83e-11	0.95
TLL2	4.28e-37	0.951
NAP1L3	3.19e-30	0.989
DSC1	7.75e-18	0.993
NRK	8.12e-44	0.993
PTN	1.79e-42	0.998
HBA1	6.39e-11	0.999
HBA2	6.39e-11	0.999
ECM2	5.02e-50	1
C6	1.71e-15	1.01
HAPLN1	6.62e-19	1.02
MME	8.06e-33	1.02
PDE5A	1.3e-48	1.02
PI16	1.53e-25	1.02
FNDC1	1.93e-43	1.03
SFRP1	9.76e-26	1.03
FREM1	2.02e-64	1.05
MNS1	7.79e-58	1.06
ACKR4	2.63e-31	1.07
PHLDA1	1.21e-34	1.07
USP9Y	8.02e-07	1.09
IFI44L	1.39e-37	1.12
SMOC2	2.92e-56	1.19
MXRA5	3.27e-30	1.22
LUM	6.28e-48	1.23
COL14A1	5.16e-34	1.25
OGN	3.4e-39	1.32
EIF1AY	5.87e-05	1.35
FRZB	2.17e-44	1.36
HBB	1.82e-16	1.56
NPPA	1.77e-12	1.73
SFRP4	4.9e-42	1.78
ASPN	3.01e-46	1.82
