# Supplementary material for: Prediction of HF-Related Mortality Risk Using Genetic Risk Score Alone and in Combination With Traditional Risk Factors
Source: Front Cardiovasc Med. 2021 Apr 26;8:634966. doi: 10.3389/fcvm.2021.634966 (PMC8107241; doi:10.3389/fcvm.2021.634966)
Supplement: Supplementary file 3 [file Table_2.XLSX]

## Sheet: Dominant model
Table S2. Statistically significant variants using Kaplan–Meier curves analysis in dominant model.
SNPs	P-value
rs1715919	0.000578444
rs11083543	0.00160608
rs61761894	0.00198214
rs741164	0.00467653
rs420137	0.00506148
rs3738530	0.00525935
rs16946429	0.0057027
rs3169983	0.00677702
rs2297224	0.00877122
rs10961757	0.0115685
rs436743	0.0118536
rs370434	0.0118536
rs420054	0.0118536
rs404435	0.0118536
rs3003174	0.0118536
rs402388	0.012786
rs2501176	0.012786
rs2932988	0.012786
rs948847	0.0139009
rs3817602	0.0141261
rs423490	0.0171035
rs1802074	0.017778
rs1463725	0.0229407
rs741143	0.0232702
rs1869608	0.0255314
rs3746013	0.0288321
rs17221959	0.030271
rs9370340	0.0305451
rs1981529	0.0318427
rs35179634	0.0381047
rs61748727	0.0403521
rs2229682	0.0415511
rs6227	0.0442673
rs1351113	0.0450312
rs638551	0.0460627
rs2269287	0.0467526
rs35016536	0.0472486
