# Supplementary material for: Prediction of HF-Related Mortality Risk Using Genetic Risk Score Alone and in Combination With Traditional Risk Factors
Source: Front Cardiovasc Med. 2021 Apr 26;8:634966. doi: 10.3389/fcvm.2021.634966 (PMC8107241; doi:10.3389/fcvm.2021.634966)
Supplement: Supplementary file 4 [file Table_3.XLSX]

## Sheet: Recessive model
Table S3. Statistically significant variants using Kaplan–Meier curves analysis in recessive model.
SNPs	P-value
rs2297224	0.00524745
rs3210140	0.00644942
rs4883264	0.00644942
rs653521	0.0164117
rs638551	0.0164117
rs10733289	0.0321803
